# Supplementary material for: Nosocomial outbreak by NDM-1-producing Klebsiella pneumoniae highly resistant to cefiderocol, Florence, Italy, August 2021 to June 2022
Source: Euro Surveill. 2022 Oct 27;27(43):2200795. doi: 10.2807/1560-7917.ES.2022.27.43.2200795 (PMC9615416; doi:10.2807/1560-7917.ES.2022.27.43.2200795)
Supplement: Supplementary Tables S1-2 [file 22-00795_ROSSOLINI_Supplementary_Tables_S1-2.xlsx]

## Sheet: Table S1
Table S1. Cinical data of patients included in this study, the antimicrobial susceptibility testing (mg/L) and genotypic characterization of NDM-1-producing K. pneumoniae ST147 isolated from this patients. The most clinically relevant isolate for each patient was included in the table. Abbreviations: FOS, fosfomycin; ERT, ertapenem; CAZ ceftazidime; CAA, ceftazidime/avibactam ; CEP, cefepime; LEV…
Clinical data							Antimicrobial susceptibility test results
Case Number	Age Group	Time from ward admission to FDC-resistant NDM-Kp detection (days-colonization/infection)	Time from colonization to NDM-Kp infection (days-infection)	Other Infections	Isolation date of the first NDM Kp	Outcome	Characterized Isolate ID	Species	Specimen	Isolation date	CirA Status	FDC (BROTH MICRODILUTION)	S/R	FDC (DISK DIFFUSION)	S/ATU/R	AZA	S/R*	MEM	S/R	ERT	S/R	CAZ	S/R	CAA	S/R	CEP	S/R	CRO	S/R	PTZ	S/R	CTA	S/R	AMC	S/R	LEV	S/R	CIP	S/R	AMK	S/R	GNT	S/R	CST	S/R	T/S	S/R	FOS	S/R
Pt1	50-59	0-colonization	-	-	2021-08-12	Discharged at home	20218	K. pneumoniae	Rectal swab	2021-08-12	CirA (p.G75W)	32	R	12 mm	R	0.25	S	64	R	2	R	>64	R	>64/4	R	>16	R	>4	R	>128/4	R	>64/4	R	>64/2	R	>8	R	>1	R	>16	R	>8	R	<=0.5	S	>8/152	R	64	R
Pt2	60-69	0-colonization	-	-	2021-11-24	Discharged at home	21074	K. pneumoniae	Rectal swab	2021-11-27	∆CirA (p.Y253CfsTer5)	>64	R	10 mm	R	0.125	S	32	R	>2	R	>64	R	>64/4	R	>16	R	>4	R	>128/4	R	>64/4	R	>64/2	R	>8	R	>1	R	>16	R	>8	R	1	S	>8/152	R	16	S
Pt3	60-69	9-colonization	14-LRTI	CRBSI	2021-12-06	Discharged at rehabilitation facility	21491	K. pneumoniae	Catheter related blood stream infection	2022-01-17	∆CirA (p.Y253CfsTer5)	>64	R	8 mm	R	0.25	S	16	R	>2	R	>64	R	>64/4	R	>16	R	>4	R	64/4	R	>64/4	R	>64/2	R	>8	R	>1	R	>16	R	>8	R	<=0.5	S	>8/152	R	8	S
Pt4	60-69	11-colonization	0-LRTI	CRBSI	2022-01-07	Discharged at rehabilitation facility	21481	K. pneumoniae	Catheter related blood stream infection	2022-01-17	∆CirA (p.Y253CfsTer5)	>64	R	8 mm	R	0.125	S	16	R	>2	R	>64	R	>64/4	R	>16	R	>4	R	>128/4	R	>64/4	R	>64/2	R	>8	R	>1	R	>16	R	>8	R	<=0.5	S	>8/152	R	8	S
Pt5	80-89	25-colonization	26-LRTI	-	2022-01-22	Discharged at LTCF	21814	K. pneumoniae	Bronchial aspirates	2022-02-10	∆CirA (p.Y253CfsTer5)	64	R	8 mm	R	0.25	S	64	R	>2	R	>64	R	>64/4	R	>16	R	>4	R	>128/4	R	>64/4	R	>64/2	R	>8	R	>1	R	>16	R	>8	R	<=0.5	S	>8/152	R	>128	R
Pt6	80-89	6-colonization	13-CRBSI	BSI	2022-02-02	Discharged at rehabilitation facility	22385	K. pneumoniae	Blood colture	2022-04-14	∆CirA (p.Y253CfsTer5)	64	R	9 mm	R	0.25	S	64	R	>2	R	>64	R	>64/4	R	>16	R	>4	R	128/4	R	>64/4	R	>64/2	R	>8	R	>1	R	16	R	<=1	S	1	S	>8/152	R	16	S
Pt7	50-59	11-colonization	-	-	2022-02-22	Discharged at home	21860	K. pneumoniae	Rectal swab	2022-02-22	∆CirA (p.Y253CfsTer5)	>64	R	8 mm	R	0.25	S	32	R	>2	R	>64	R	>64/4	R	>16	R	>4	R	>128/4	R	>64/4	R	>64/2	R	>8	R	>1	R	>16	R	>8	R	<=0.5	S	>8/152	R	4	S
Pt8	80-89	15-colonization	-	-	2022-02-26	Discharged at LTCF	21893	K. pneumoniae	Rectal swab	2022-02-26	∆CirA (p.Y253CfsTer5)	32	R	9 mm	R	0.125	S	>64	R	>2	R	>64	R	>64/4	R	>16	R	>4	R	>128/4	R	>64/4	R	>64/2	R	>8	R	>1	R	>16	R	>8	R	<=0.5	S	>8/152	R	64	R
Pt9	40-49	31-UTI	-	CRBSI	2022-03-03	Discharged at home	22485	K. pneumoniae	Catheter related blood stream infection	2022-04-29	∆CirA (p.Y253CfsTer5)	>64	R	8 mm	R	0.25	S	32	R	>2	R	>64	R	>64/4	R	>16	R	>4	R	>128/4	R	>64/4	R	>64/2	R	>8	R	>1	R	>16	R	>8	R	<=0.5	S	>8/152	R	8	S
Pt10	>90	0-colonization	-	-	2022-03-12	Discharged at home	22045	K. pneumoniae	Rectal swab	2022-03-12	∆CirA (p.Y253CfsTer5)	>64	R	8 mm	R	0.25	S	32	R	>2	R	>64	R	>64/4	R	>16	R	>4	R	128/4	R	>64/4	R	>64/2	R	>8	R	>1	R	>16	R	>8	R	<=0.5	S	>8/152	R	8	S
Pt11	70-79	29-UTI	-	-	2022-03-17	Discharged at rehabilitation facility	22141	K. pneumoniae	Urine	2022-03-22	∆CirA (p.Y253CfsTer5)	64	R	9 mm	R	0.25	S	32	R	2	R	>64	R	>64/4	R	>16	R	>4	R	>128/4	R	>64/4	R	>64/2	R	>8	R	>1	R	>16	R	>8	R	<=0.5	S	>8/152	R	>128	R
Pt12	>90	9-colonization	-	-	2022-03-21	Discharged at home	22116	K. pneumoniae	Rectal swab	2022-03-21	WT	8	R	16 mm	R	0.25	S	16	R	>2	R	>64	R	>64/4	R	>16	R	>4	R	128/4	R	>64/4	R	>64/2	R	>8	R	>1	R	>16	R	>8	R	1	S	>8/152	R	>128	R
Pt13	60-69	0-colonization	-	-	2022-03-21	Discharged at home	22135	K. pneumoniae	Rectal swab	2022-03-21	WT	4	R	14 mm	R	0.5	S	32	R	>2	R	>64	R	>64/4	R	>16	R	>4	R	>128/4	R	>64/4	R	>64/2	R	>8	R	>1	R	>16	R	>8	R	1	S	>8/152	R	32	S
Pt14	40-49	39-colonization	46-UTI	-	21/03/20222	Discharged at rehabilitation facility	22651	K. pneumoniae	Urine	2022-05-05	∆CirA (p.D426Ter)	>64	R	9 mm	R	0.25	S	16	R	>2	R	>64	R	32	R	>16	R	>4	R	128/4	R	>64/4	R	>64/2	R	>8	R	>1	R	>16	R	>8	R	<=0.5	S	>8/152	R	8	S
Pt15	80-89	18-colonization	-	-	2022-03-31	Discharged at LTCF	22216	K. pneumoniae	Rectal swab	2022-03-31	WT	4	R	16 mm	R	0.25	S	64	R	2	R	>64	R	>64/4	R	>16	R	>4	R	>128/4	R	>64/4	R	>64/2	R	>8	R	>1	R	>16	R	>8	R	<=0.5	S	>8/152	R	16	S
Pt16	50-59	8-colonization	-	CRBSI	2022-04-06	Discharged at home	22572	K. pneumoniae	Catheter related blood stream infection	2022-05-01	∆CirA (p.Y253CfsTer5)	64	R	8 mm	R	0.25	S	32	R	2	R	>64	R	>64/4	R	>16	R	>4	R	>128/4	R	>64/4	R	>64/2	R	>8	R	>1	R	>16	R	>8	R	<=0.5	S	>8/152	R	>128	R
Pt17	60-69	0-colonization	-	-	2022-04-09	Discharged at rehabilitation facility	22334	K. pneumoniae	Rectal swab	2022-04-09	WT	4	R	17mm	R	0.5	S	64	R	2	R	>64	R	>64/4	R	>16	R	>4	R	128/4	R	>64/4	R	>64/2	R	>8	R	>1	R	>16	R	>8	R	<=0.5	S	>8/152	R	>128	R
Pt18	70-79	9-UTI	-	-	2022-04-26	Discharged at rehabilitation facility	22446	K. pneumoniae	Urine	2022-04-22	∆CirA (p.Y253CfsTer5)	>64	R	10 mm	R	0.25	S	32	R	>2	R	>64	R	>64/4	R	>16	R	>4	R	128/4	R	>64/4	R	>64/2	R	>8	R	>1	R	>16	R	>8	R	<=0.5	S	>8/152	R	128	R
Pt19	60-69	22-colonization	-	-	2022-05-10	Discharged at home	22602	K. pneumoniae	Rectal swab	2022-05-10	∆CirA (p.Y253CfsTer5)	>64	R	9 mm	R	0.25	S	32	R	>2	R	>64	R	>64/4	R	>16	R	>4	R	128/4	R	>64/4	R	>64/2	R	>8	R	>1	R	>16	R	>8	R	<=0.5	S	>8/152	R	4	S
Pt20	50-59	37-colonization	-	-	2022-05-18	Discharged at home	22702	K. pneumoniae	Rectal swab	2022-05-18	∆CirA (p.Y253CfsTer5)	64	R	9 mm	R	0.125	S	64	R	2	R	>64	R	>64/4	R	>16	R	>4	R	>128/4	R	>64/4	R	>64/2	R	>8	R	>1	R	8	R	>8	R	<=0.5	S	>8/152	R	8	S
Pt21	50-59	9-colonization	-	-	2022-06-13	Discharged at rehabilitation facility	22914	K. pneumoniae	Rectal swab	2022-06-13	∆CirA (p.Y253CfsTer5)	64	R	9 mm	R	0.125	S	32	R	>2	R	>64	R	>64/4	R	>16	R	>4	R	>128/4	R	>64/4	R	>64/2	R	>8	R	>1	R	>16	R	>8	R	<=0.5	S	>8/152	R	>128	R
[truncated: 21 more columns]

## Sheet: Table S2
Table S2. Core genome SNPs matrix including NDM-producing ST147 Kp isolates of this study in comparison with KP-1PI, KP-25PA, KP-26PI, KP-8POA isolates (form the ongoing Tuscan outbreak) and ERS845991, MRSN519386, SIKP004, MRSN501925, Kpv_ST147_SE1_2 and 2020EL-00059 as outliner representants of ST147 K. pneumoniae.
	20218	21074	21491	21814	21860	21893	22045	22116	22135	22141	22216	22334	22446	22485	22572	220602	22651	22702	22914	21481	22385	KP-1PI	KP-8POA	KP-26PI	KP-25PA	2020EL-00059	MRSN519386	MRSN501925	SIKP004	Kpv_ST147_SE1_2_NDM	ERS845991
20218	0	57	67	68	76	64	70	40	102	73	42	47	58	74	58	68	65	67	61	67	68	108	51	35	54	97	74	105	150	57	141
21074	57	0	16	13	22	12	19	33	123	20	35	40	7	22	5	17	18	16	3	12	13	124	44	56	74	117	97	120	166	76	151
21491	67	16	0	29	35	12	33	44	133	34	46	51	19	36	19	28	32	30	18	26	28	131	53	65	70	127	110	131	179	86	160
21814	68	13	29	0	35	19	22	45	134	11	47	50	14	19	12	23	31	23	11	23	19	128	54	63	85	129	107	126	180	89	152
21860	76	22	35	35	0	34	32	53	142	30	55	48	26	32	27	25	28	26	24	12	22	113	43	52	73	116	98	107	187	66	147
21893	64	12	12	19	34	0	25	42	131	26	44	49	12	28	11	20	30	22	10	22	18	131	51	64	68	126	108	129	177	86	159
22045	70	19	33	22	32	25	0	47	136	16	49	43	17	24	14	18	22	10	17	29	10	118	54	53	84	128	109	120	179	76	145
22116	40	33	44	45	53	42	47	0	106	50	2	7	34	51	35	45	42	44	37	44	45	109	28	40	58	103	83	111	163	61	147
22135	102	123	133	134	142	131	136	106	0	139	108	113	122	140	124	134	132	133	127	133	134	168	118	102	117	156	140	169	217	120	202
22141	73	20	34	11	30	26	16	50	139	0	52	43	21	14	15	16	26	14	18	30	14	122	59	56	89	133	112	117	185	85	145
22216	42	35	46	47	55	44	49	2	108	52	0	9	36	53	37	47	44	46	39	46	47	111	30	42	60	105	86	111	168	63	149
22334	47	40	51	50	48	49	43	7	113	43	9	0	41	44	42	39	37	39	43	51	39	106	35	35	65	110	89	104	168	59	140
22446	58	7	19	14	26	12	17	34	122	21	36	41	0	23	6	9	22	14	5	15	10	124	46	57	76	115	96	118	164	77	144
22485	74	22	36	19	32	28	24	51	140	14	53	44	23	0	21	18	29	20	20	32	16	127	61	59	91	134	114	126	185	86	145
22572	58	5	19	12	27	11	14	35	124	15	37	42	6	21	0	13	23	11	3	15	11	126	45	57	75	119	101	124	171	79	152
22602	68	17	28	23	25	20	18	45	134	16	47	39	9	18	13	0	21	12	14	27	10	127	55	55	85	128	110	121	179	79	149
22651	65	18	32	31	28	30	22	42	132	26	44	37	22	29	23	21	0	16	22	30	13	125	49	49	80	123	108	118	173	74	142
22702	67	16	30	23	26	22	10	44	133	14	46	39	14	20	11	12	16	0	14	26	4	125	51	51	81	124	109	117	175	76	142
22914	61	3	18	11	24	10	17	37	127	18	39	43	5	20	3	14	22	14	0	13	10	128	48	60	78	120	100	124	168	79	153
21481	67	12	26	23	12	22	29	44	133	30	46	51	15	32	15	27	30	26	13	0	23	113	34	55	64	107	90	111	179	66	150
22385	68	13	28	19	22	18	10	45	134	14	47	39	10	16	11	10	13	4	10	23	0	127	52	52	82	125	110	118	176	76	143
KP-1PI	108	124	131	128	113	131	118	109	168	122	111	106	124	127	126	127	125	125	128	113	127	0	92	47	70	138	117	108	233	76	178
KP-8POA	51	44	53	54	43	51	54	28	118	59	30	35	46	61	45	55	49	51	48	34	52	92	0	38	48	93	74	98	170	51	143
KP-26PI	35	56	65	63	52	64	53	40	102	56	42	35	57	59	57	55	49	51	60	55	52	47	38	0	41	86	65	63	152	35	124
KP-25PA	54	74	70	85	73	68	84	58	117	89	60	65	76	91	75	85	80	81	78	64	82	70	48	41	0	87	67	89	165	45	139
2020EL-00059	97	117	127	129	116	126	128	103	156	133	105	110	115	134	119	128	123	124	120	107	125	138	93	86	87	0	61	70	147	86	112
MRSN519386	74	97	110	107	98	108	109	83	140	112	86	89	96	114	101	110	108	109	100	90	110	117	74	65	67	61	0	73	132	68	102
MRSN501925	105	120	131	126	107	129	120	111	169	117	111	104	118	126	124	121	118	117	124	111	118	108	98	63	89	70	73	0	182	81	123
SIKP004	150	166	179	180	187	177	179	163	217	185	168	168	164	185	171	179	173	175	168	179	176	233	170	152	165	147	132	182	0	164	188
Kpv_ST147_SE1_2_NDM	57	76	86	89	66	86	76	61	120	85	63	59	77	86	79	79	74	76	79	66	76	76	51	35	45	86	68	81	164	0	126
ERS845991	141	151	160	152	147	159	145	147	202	145	149	140	144	145	152	149	142	142	153	150	143	178	143	124	139	112	102	123	188	126	0
